# Supplementary material for: Laser-Induced Liquid-Phase Boron Doping of 4H-SiC
Source: Materials (Basel). 2025 Jun 12;18(12):2758. doi: 10.3390/ma18122758 (PMC12194778; doi:10.3390/ma18122758)
Supplement: Supplementary file 1 [file materials-18-02758-s001.zip]

Archive with 1 entries (1 files):
- materials-3504914-supplementary.pdf
